# Supplementary material for: Associations Between Dietary Intakes of Omega-3 Fatty Acids, Blood Levels, and Pain Interference in People with Migraine: A Path Analysis of Randomized Trial Data
Source: Nutrients. 2025 Dec 19;18(1):3. doi: 10.3390/nu18010003 (PMC12787831; doi:10.3390/nu18010003)
Supplement: Supplementary file 1 [file nutrients-18-00003-s001.zip]

Archive with 1 entries (1 files):
- nutrients-3981706-supplementary.pdf
